# Supplementary material for: SWATH Based Quantitative Proteomics Reveals Significant Lipid Metabolism in Early Myopic Guinea Pig Retina
Source: Int J Mol Sci. 2021 Apr 29;22(9):4721. doi: 10.3390/ijms22094721 (PMC8124159; doi:10.3390/ijms22094721)
Supplement: Supplementary file 1 [file ijms-22-04721-s001.zip]

Archive with 7 entries (7 files):
- Figure S1.pdf
- Figure S2.pdf
- Figure S3.pdf
- Figure S4.pdf
- Table S1.pdf
- Table S3.pdf
- Tablel S2.pdf
